# Supplementary material for: Role of Pleiotropy in the Evolution of a Cryptic Developmental Variation in Caenorhabditis elegans
Source: PLoS Biol. 2012 Jan 3;10(1):e1001230. doi: 10.1371/journal.pbio.1001230 (PMC3250502; doi:10.1371/journal.pbio.1001230)
Supplement: Table S1 — Genotype and vulval phenotype of the 60 Recombinant Inbred Lines (RILs) and 28 Near-Isogenic Lines (NILs). All strains carry the let-23(sy1) mutation. (XLS) [file pbio.1001230.s006.xls]

## Sheet: RIL_NIL
Table S1. Genotype and vulva phenotype of 60 Recombinant Inbred Lines (RILs) and of 28 Near-Isogenic Lines (NILs) carrying the let-23(sy1) mutation.
N°	Chr.	SNP	N2	AB1	Map(pb)	Map(cM)	RIL1	RIL2	RIL3	RIL4	RIL5	RIL6	RIL7	RIL8	RIL9	RIL10	RIL11	RIL12	RIL13	RIL14	RIL15	RIL16	RIL17	RIL18	RIL19	RIL20	RIL21	RIL22	RIL23	RIL25	RIL26	RIL27	RIL28	RIL29	RIL30	RIL31	RIL32	RIL33	RIL34	RIL35	RIL36	RIL37	RIL38	RIL39	RIL40	RIL41	RIL42	RIL43	RIL44
Telomere	I					-20.1
1	I	UCE1-682	T	C	2590696	-8.25	AB1	AB1	N2	N2	AB1	AB1	AB1	N2	N2	N2	N2	N2	AB1	N2	AB1	AB1	AB1	AB1	N2	N2	N2	AB1	AB1	AB1	AB1	AB1	AB1	N2	AB1	AB1	N2	N2	AB1	N2	N2	N2	AB1	AB1	N2	N2	AB1	N2	N2
2	I	CE1-152	A	G	2852467	-5.31	AB1	AB1	N2	N2	AB1	AB1	AB1	N2	N2	N2	N2	N2	AB1	N2	AB1	AB1	N2	AB1	N2	N2	N2	AB1	AB1	AB1	AB1	AB1	AB1	N2	AB1	AB1	N2	N2	AB1	N2	N2	N2	AB1	AB1	N2	N2	AB1	N2	N2
3	I	mfP11	G	A	4679574	-1.01	-	-	-	-	AB1	-	-	-	-	-	-	-	-	-	AB1	-	-	-	-	-	-	-	-	-	-	-	-	-	-	-	-	-	-	-	-	-	AB1	-	-	-	-	-	N2
4	I	haw6686	G	A	4977433	-0.44	-	-	-	-	AB1	-	-	-	-	-	-	-	-	-	AB1	-	-	-	-	-	-	-	-	-	-	-	-	-	-	-	-	-	-	-	-	-	AB1	-	-	-	-	-	N2
5	I	haw7143	A	G	5956792	0.49	-	-	-	-	AB1	-	-	-	-	-	-	-	-	-	AB1	-	-	-	-	-	-	-	-	-	-	-	-	-	-	-	-	-	-	-	-	-	AB1	-	-	-	-	-	AB1
6	I	snp_ZC581[1]	A	C	6659216	1.27	AB1	AB1	N2	N2	AB1	AB1	AB1	N2	N2	AB1	N2	N2	AB1	N2	AB1	AB1	N2	AB1	AB1	N2	N2	AB1	AB1	AB1	N2	N2	N2	N2	AB1	AB1	N2	N2	AB1	AB1	N2	N2	AB1	N2	N2	N2	AB1	N2	AB1
7	I	mfP12	C	T	11403446	8.04	AB1	AB1	N2	N2	N2	AB1	AB1	N2	N2	AB1	N2	N2	AB1	N2	AB1	AB1	AB1	AB1	AB1	N2	AB1	AB1	AB1	AB1	N2	N2	N2	N2	AB1	N2	AB1	N2	AB1	N2	N2	N2	AB1	N2	N2	N2	AB1	N2	AB1
8	I	CE1-213	A	T	13302332	17.34	AB1	AB1	N2	N2	N2	AB1	AB1	N2	N2	AB1	AB1	N2	N2	N2	AB1	N2	AB1	N2	AB1	AB1	N2	AB1	N2	AB1	N2	N2	N2	AB1	AB1	N2	AB1	N2	AB1	N2	N2	N2	AB1	N2	N2	AB1	N2	N2	AB1
9	I	snp_Y71A12B[9]	A	G	13946893	22.32	AB1	AB1	N2	N2	N2	AB1	AB1	N2	N2	AB1	AB1	N2	AB1	N2	AB1	N2	AB1	N2	AB1	AB1	N2	AB1	N2	AB1	N2	N2	N2	AB1	AB1	N2	AB1	N2	AB1	N2	N2	N2	AB1	N2	N2	AB1	N2	N2	AB1
10	I	CE1-225	C	A	14745721	26.68	AB1	AB1	N2	N2	N2	AB1	AB1	N2	N2	N2	AB1	N2	AB1	N2	AB1	N2	AB1	N2	AB1	AB1	N2	N2	N2	AB1	N2	N2	N2	N2	AB1	N2	AB1	N2	AB1	N2	AB1	AB1	AB1	N2	AB1	AB1	N2	N2	N2
11	I	UCE1-1612	C	T	15018725	29.3	AB1	AB1	N2	N2	N2	AB1	AB1	N2	N2	N2	AB1	N2	N2	N2	AB1	N2	AB1	N2	AB1	AB1	N2	N2	N2	AB1	N2	N2	N2	N2	AB1	N2	AB1	N2	AB1	N2	AB1	AB1	AB1	N2	AB1	AB1	N2	N2	N2
Telomere	I					30
Telomere	II					-18
12	II	mfP13	T	A	7733	-18.03	N2	AB1	AB1	AB1	AB1	N2	N2	AB1	AB1	AB1	N2	AB1	N2	N2	AB1	N2	AB1	AB1	N2	N2	AB1	N2	N2	N2	AB1	AB1	AB1	AB1	-	N2	AB1	AB1	AB1	AB1	N2	N2	N2	AB1	N2	AB1	-	AB1	AB1
13	II	snp_F53G2[6]	G	A	2486664	-12.76	N2	AB1	AB1	AB1	AB1	N2	N2	AB1	AB1	AB1	N2	AB1	N2	AB1	N2	AB1	N2	AB1	N2	N2	AB1	AB1	N2	N2	AB1	AB1	AB1	AB1	N2	N2	AB1	AB1	AB1	AB1	N2	N2	N2	N2	N2	AB1	AB1	AB1	N2
14	II	UCE2-1213	G	A	3001223	-9.04	N2	AB1	AB1	AB1	AB1	N2	N2	AB1	AB1	AB1	N2	AB1	N2	AB1	N2	AB1	N2	AB1	N2	N2	AB1	AB1	N2	N2	AB1	AB1	AB1	AB1	N2	N2	AB1	AB1	AB1	AB1	N2	N2	AB1	N2	N2	AB1	AB1	AB1	N2
15	II	UCE2-1482	G	T	3729089	-6.21	-	-	-	-	-	-	-	-	-	N2	-	-	-	-	-	-	-	-	-	-	-	-	AB1	-	-	-	-	-	-	-	-	-	-	-	-	-	-	-	-	-	N2	N2	-
16	II	CE2-128	G	A	4003594	-5.86	N2	AB1	AB1	AB1	AB1	N2	N2	AB1	AB1	N2	N2	AB1	N2	AB1	N2	AB1	N2	AB1	N2	N2	AB1	AB1	AB1	N2	AB1	AB1	AB1	AB1	N2	N2	AB1	AB1	AB1	AB1	N2	N2	AB1	N2	N2	AB1	N2	N2	N2
17	II	CE2-132	T	G	4434610	-4.49	-	-	-	-	-	-	-	AB1	-	-	-	-	-	-	-	-	-	-	-	-	-	-	-	-	-	-	-	-	-	-	-	-	-	-	-	-	-	-	-	-	-	-	-
18	II	UCE2-1597	G	T	4934749	-2.86	N2	AB1	AB1	AB1	AB1	N2	N2	N2	AB1	N2	N2	AB1	N2	AB1	N2	AB1	N2	AB1	N2	N2	AB1	AB1	AB1	N2	AB1	AB1	AB1	AB1	N2	N2	AB1	AB1	AB1	AB1	N2	N2	AB1	N2	N2	AB1	N2	N2	N2
19	II	UCE2-2192	G	A	13213381	15.61	N2	N2	N2	AB1	AB1	AB1	N2	N2	N2	AB1	N2	N2	AB1	AB1	N2	N2	N2	N2	N2	N2	AB1	N2	AB1	AB1	AB1	AB1	N2	AB1	AB1	N2	AB1	N2	AB1	AB1	AB1	N2	AB1	AB1	N2	AB1	N2	AB1	N2
Telomere	II					24.67
Telomere	III					-27.26
20	III	CE3-104	G	T	540365	-26.82	AB1	AB1	N2	N2	N2	N2	AB1	N2	N2	AB1	N2	N2	AB1	AB1	AB1	AB1	N2	N2	AB1	AB1	AB1	N2	N2	AB1	N2	AB1	N2	AB1	N2	AB1	N2	N2	AB1	AB1	AB1	N2	AB1	N2	AB1	N2	AB1	AB1	N2
21	III	snp_Y22D7AL[1]	T	C	1586488	-20.64	AB1	AB1	N2	N2	N2	N2	AB1	N2	N2	AB1	N2	N2	AB1	N2	AB1	AB1	N2	N2	AB1	AB1	AB1	N2	N2	AB1	N2	AB1	N2	AB1	N2	AB1	N2	N2	AB1	AB1	AB1	AB1	AB1	N2	AB1	N2	AB1	AB1	N2
22	III	snp_Y48G9[3]	G	A	2164475	-14.94	AB1	N2	N2	N2	N2	N2	AB1	N2	N2	AB1	N2	N2	AB1	N2	AB1	AB1	N2	N2	AB1	AB1	AB1	N2	N2	AB1	N2	N2	N2	AB1	N2	N2	N2	N2	AB1	AB1	AB1	AB1	AB1	N2	AB1	N2	AB1	AB1	N2
23	III	CE3-218	A	T	10243911	2.06	AB1	AB1	N2	AB1	AB1	N2	AB1	AB1	-	-	N2	N2	N2	N2	AB1	N2	N2	AB1	N2	AB1	-	N2	N2	AB1	N2	AB1	AB1	AB1	AB1	AB1	N2	N2	AB1	AB1	AB1	N2	AB1	N2	-	AB1	N2	AB1	N2
24	III	snp_K11D9[3]	A	T	10817873	5.41	AB1	AB1	N2	AB1	AB1	N2	AB1	AB1	N2	N2	N2	N2	N2	N2	AB1	N2	N2	AB1	N2	AB1	N2	N2	N2	AB1	N2	AB1	AB1	AB1	AB1	AB1	N2	N2	AB1	AB1	AB1	N2	AB1	N2	N2	AB1	N2	AB1	N2
25	III	UCE3-1247	G	A	11542949	11.07	AB1	AB1	N2	AB1	AB1	N2	AB1	AB1	AB1	N2	N2	N2	N2	N2	AB1	N2	N2	AB1	N2	AB1	N2	N2	N2	AB1	N2	AB1	AB1	AB1	AB1	AB1	N2	N2	AB1	AB1	AB1	N2	AB1	N2	AB1	AB1	N2	AB1	N2
26	III	UCE3-1341	G	A	12589486	18.04	AB1	AB1	N2	AB1	AB1	N2	N2	AB1	AB1	N2	N2	N2	N2	N2	AB1	N2	N2	AB1	N2	AB1	N2	N2	AB1	N2	N2	N2	AB1	AB1	AB1	AB1	N2	N2	N2	AB1	AB1	N2	AB1	N2	N2	AB1	N2	AB1	N2
27	III	UCE3-1429	A	G	13719002	21.41	AB1	AB1	N2	AB1	AB1	N2	N2	AB1	AB1	N2	N2	N2	N2	N2	AB1	N2	N2	AB1	N2	AB1	N2	N2	AB1	N2	N2	N2	AB1	AB1	AB1	N2	N2	N2	N2	AB1	AB1	N2	AB1	N2	N2	AB1	N2	AB1	N2
Telomere	III					21.87
Telomere	IV					-27.06
28	IV	CE4-228	A	G	1063709	-22.3	N2	AB1	N2	N2	AB1	N2	N2	N2	AB1	AB1	N2	AB1	AB1	AB1	AB1	N2	AB1	AB1	N2	N2	AB1	AB1	AB1	N2	N2	N2	N2	N2	AB1	AB1	N2	N2	N2	N2	AB1	AB1	AB1	N2	N2	N2	AB1	AB1	AB1
29	IV	UCE4-605	G	A	1873297	-15.28	N2	AB1	N2	AB1	AB1	N2	N2	N2	AB1	N2	AB1	N2	AB1	AB1	AB1	N2	AB1	AB1	N2	AB1	AB1	AB1	AB1	AB1	N2	N2	N2	N2	AB1	N2	AB1	N2	N2	AB1	AB1	AB1	AB1	N2	N2	N2	AB1	AB1	AB1
30	IV	UCE4-659	C	T	2328156	-8.05	-	N2	-	-	N2	-	-	-	-	-	-	-	-	-	-	-	-	-	AB1	N2	-	-	-	-	-	AB1	-	AB1	N2	-	-	-	-	-	N2	-	-	-	-	AB1	-	N2	-
31	IV	UCE4-705	A	G	3008355	-6.71	N2	N2	N2	AB1	N2	N2	N2	N2	AB1	N2	AB1	N2	AB1	AB1	AB1	N2	AB1	AB1	AB1	N2	AB1	AB1	AB1	AB1	N2	AB1	N2	AB1	N2	N2	AB1	N2	N2	AB1	N2	AB1	AB1	N2	N2	AB1	AB1	N2	AB1
32	IV	CE4-120	A	T	3480459	-3.76	-	-	-	-	-	N2	-	-	AB1	-	-	-	-	-	-	-	-	-	-	N2	-	-	-	-	N2	-	-	-	-	-	-	-	-	AB1	-	-	-	-	-	-	-	-	-
33	IV	CE4-225	C	T	4281915	0.06	N2	N2	N2	AB1	N2	AB1	N2	N2	N2	N2	AB1	N2	AB1	AB1	AB1	N2	AB1	AB1	AB1	AB1	AB1	AB1	AB1	AB1	AB1	AB1	N2	AB1	N2	N2	AB1	N2	N2	N2	N2	AB1	AB1	N2	N2	AB1	AB1	N2	AB1
34	IV	pkP4073	A	G	5513221	1.78	N2	N2	N2	AB1	N2	AB1	N2	N2	N2	N2	AB1	N2	AB1	AB1	AB1	N2	AB1	AB1	AB1	AB1	AB1	AB1	N2	AB1	AB1	AB1	N2	AB1	N2	N2	AB1	N2	N2	N2	N2	AB1	AB1	N2	N2	AB1	AB1	N2	AB1
35	IV	UCE4-944	A	G	6194904	3.07	N2	N2	N2	AB1	N2	AB1	N2	N2	N2	N2	AB1	N2	AB1	AB1	AB1	N2	AB1	AB1	AB1	AB1	AB1	AB1	N2	AB1	AB1	AB1	N2	AB1	N2	N2	AB1	N2	N2	N2	N2	AB1	AB1	N2	N2	AB1	AB1	N2	AB1
36	IV	UCE4-974	G	A	6975030	3.25	N2	N2	N2	AB1	N2	AB1	N2	N2	N2	N2	AB1	N2	AB1	AB1	AB1	N2	AB1	AB1	AB1	AB1	AB1	AB1	N2	AB1	AB1	AB1	N2	AB1	N2	N2	AB1	N2	N2	N2	N2	AB1	AB1	N2	N2	AB1	AB1	N2	AB1
37	IV	snp_F08B4[1]	T	C	8676469	3.93	N2	N2	N2	AB1	N2	AB1	N2	N2	N2	N2	AB1	N2	AB1	AB1	AB1	N2	AB1	AB1	AB1	AB1	AB1	AB1	N2	AB1	AB1	AB1	N2	AB1	N2	N2	AB1	N2	N2	N2	N2	AB1	AB1	N2	N2	AB1	AB1	N2	AB1
Telomere	IV					17.11
Telomere	V					-20.5
38	V	UCE5-504	T	C	80318	-20.01	AB1	AB1	N2	AB1	AB1	AB1	N2	N2	AB1	AB1	AB1	N2	N2	AB1	AB1	AB1	AB1	AB1	N2	N2	N2	AB1	N2	AB1	AB1	AB1	AB1	N2	N2	AB1	AB1	N2	AB1	N2	AB1	N2	N2	AB1	N2	N2	N2	N2	N2
39	V	CE5-113	A	G	1200473	-19.84	AB1	AB1	N2	AB1	AB1	AB1	N2	N2	AB1	AB1	AB1	N2	N2	AB1	AB1	AB1	AB1	AB1	N2	N2	N2	AB1	N2	AB1	AB1	AB1	AB1	N2	N2	AB1	AB1	N2	AB1	N2	AB1	N2	N2	AB1	N2	N2	N2	N2	N2
40	V	pas17029	G	C	6046025	-0.38	N2	AB1	N2	N2	N2	N2	N2	N2	AB1	AB1	N2	N2	N2	N2	AB1	AB1	AB1	N2	N2	N2	AB1	AB1	N2	N2	N2	N2	AB1	N2	N2	N2	N2	N2	AB1	N2	N2	N2	N2	N2	N2	N2	N2	N2	N2
41	V	UCE5-2796	C	T	18281210	15.28	N2	AB1	AB1	N2	N2	AB1	AB1	N2	N2	AB1	N2	N2	N2	AB1	AB1	AB1	AB1	AB1	AB1	AB1	AB1	AB1	AB1	N2	N2	N2	AB1	AB1	N2	N2	AB1	N2	N2	N2	AB1	N2	AB1	N2	N2	AB1	AB1	N2	AB1
42	V	UCE5-2890	C	T	19137882	20.19	N2	AB1	AB1	N2	N2	AB1	AB1	N2	N2	N2	N2	N2	N2	AB1	AB1	AB1	N2	AB1	AB1	AB1	AB1	AB1	AB1	N2	N2	N2	AB1	AB1	N2	N2	AB1	N2	N2	N2	AB1	N2	AB1	N2	N2	AB1	AB1	N2	AB1
43	V	UCE5-3044	T	C	19713351	22.81	N2	AB1	AB1	N2	AB1	AB1	AB1	N2	N2	N2	N2	N2	N2	AB1	AB1	AB1	N2	AB1	AB1	AB1	AB1	AB1	AB1	N2	N2	N2	N2	AB1	N2	N2	AB1	N2	N2	N2	AB1	N2	AB1	N2	N2	AB1	AB1	N2	AB1
44	V	snp_F53H2[1]	T	C	20386457	24.98	N2	AB1	AB1	N2	AB1	AB1	AB1	N2	N2	N2	N2	N2	N2	AB1	AB1	AB1	N2	AB1	AB1	AB1	AB1	AB1	AB1	N2	N2	N2	N2	AB1	N2	N2	AB1	N2	N2	N2	AB1	N2	AB1	N2	N2	AB1	AB1	N2	AB1
Telomere	V					25.66
Telomere	VI					-20.36
45	VI	CE6-103	C	T	387180	-20.02	AB1	N2	N2	AB1	N2	N2	N2	N2	AB1	N2	AB1	AB1	N2	N2	N2	N2	AB1	N2	AB1	AB1	N2	AB1	AB1	AB1	N2	AB1	N2	N2	AB1	N2	N2	AB1	AB1	N2	AB1	AB1	N2	N2	AB1	N2	N2	N2	N2
46	VI	UCE6-965	C	A	5877800	-4.16	AB1	AB1	N2	AB1	N2	N2	N2	AB1	AB1	N2	AB1	AB1	N2	AB1	N2	N2	N2	N2	AB1	N2	AB1	AB1	N2	AB1	N2	AB1	N2	N2	AB1	N2	N2	N2	AB1	N2	AB1	N2	N2	N2	N2	N2	N2	N2	N2
47	VI	CE6-147	A	T	6579082	-2.76	AB1	AB1	N2	AB1	N2	N2	N2	AB1	AB1	N2	AB1	AB1	N2	AB1	N2	N2	N2	N2	N2	N2	AB1	AB1	AB1	AB1	N2	AB1	AB1	N2	AB1	N2	N2	N2	AB1	N2	AB1	N2	N2	N2	N2	AB1	N2	N2	N2
48	VI	snp_F26A10[1]	A	T	7613128	-1.45	AB1	AB1	N2	AB1	N2	N2	N2	AB1	AB1	N2	AB1	AB1	N2	AB1	N2	N2	N2	N2	AB1	N2	AB1	AB1	AB1	AB1	N2	AB1	AB1	N2	AB1	N2	N2	N2	AB1	N2	AB1	N2	N2	N2	N2	AB1	N2	N2	N2
49	VI	snp_F53A9[2]	A	T	8691681	0.25	AB1	AB1	N2	AB1	N2	N2	N2	AB1	AB1	N2	AB1	N2	AB1	AB1	N2	N2	N2	N2	AB1	AB1	AB1	AB1	AB1	AB1	N2	AB1	AB1	N2	AB1	N2	N2	N2	AB1	N2	AB1	N2	N2	N2	N2	AB1	N2	N2	N2
50	VI	CE6-166	T	A	9678748	1.44	AB1	AB1	N2	AB1	N2	N2	N2	AB1	AB1	AB1	AB1	N2	AB1	AB1	N2	AB1	N2	N2	AB1	AB1	AB1	AB1	AB1	AB1	N2	AB1	AB1	N2	AB1	N2	N2	N2	AB1	N2	AB1	N2	N2	N2	N2	AB1	N2	N2	N2
51	VI	CE6-176	G	T	10648858	2.38	AB1	AB1	N2	AB1	N2	N2	N2	AB1	AB1	AB1	AB1	N2	AB1	AB1	N2	AB1	N2	N2	AB1	AB1	AB1	AB1	AB1	AB1	N2	AB1	AB1	N2	AB1	N2	N2	N2	AB1	N2	AB1	N2	N2	N2	N2	AB1	N2	N2	N2
52	VI	snp_ZK455[1]	A	G	11346701	3.05	AB1	AB1	N2	AB1	N2	N2	N2	AB1	AB1	AB1	AB1	N2	AB1	AB1	N2	AB1	N2	N2	AB1	AB1	AB1	AB1	AB1	AB1	N2	AB1	AB1	N2	AB1	AB1	N2	N2	AB1	N2	AB1	N2	N2	N2	N2	AB1	N2	N2	N2
53	VI	pkP6122	T	G	13557284	12.96	AB1	AB1	AB1	N2	N2	AB1	AB1	AB1	AB1	N2	AB1	N2	AB1	AB1	N2	AB1	N2	N2	AB1	AB1	AB1	AB1	AB1	AB1	N2	AB1	AB1	N2	N2	AB1	N2	N2	AB1	N2	AB1	AB1	N2	N2	N2	AB1	N2	N2	N2
54	VI	UCE6-1456	A	G	14542104	16.73	AB1	AB1	AB1	N2	N2	AB1	AB1	AB1	AB1	N2	AB1	N2	AB1	AB1	N2	AB1	AB1	N2	N2	AB1	AB1	N2	AB1	AB1	N2	AB1	AB1	N2	N2	AB1	N2	N2	AB1	N2	AB1	AB1	N2	N2	N2	AB1	N2	N2	N2
55	VI	snp_F46F2[2]	A	T	15252244	22.3	AB1	AB1	AB1	N2	N2	AB1	AB1	AB1	AB1	N2	AB1	N2	AB1	AB1	N2	AB1	N2	N2	N2	AB1	AB1	N2	AB1	AB1	N2	AB1	AB1	N2	N2	AB1	AB1	N2	AB1	N2	N2	AB1	N2	N2	N2	AB1	N2	N2	N2
56	VI	UCE6-1612	G	T	16203694	23.7	AB1	AB1	AB1	N2	N2	AB1	AB1	AB1	AB1	N2	AB1	N2	AB1	AB1	N2	AB1	N2	N2	N2	AB1	AB1	N2	AB1	AB1	-	AB1	AB1	N2	N2	AB1	AB1	-	AB1	N2	N2	AB1	N2	-	-	AB1	-	-	-
57	VI	snp_C53C11[4]	T	G	17339521	24.09	AB1	AB1	AB1	N2	N2	AB1	AB1	AB1	AB1	N2	AB1	N2	AB1	AB1	N2	N2	N2	N2	N2	AB1	AB1	N2	AB1	AB1	N2	AB1	AB1	N2	N2	AB1	AB1	N2	AB1	N2	N2	AB1	N2	N2	N2	AB1	N2	N2	N2
Telomere	VI					24.62
					Replicate	Temp.
			Vulva induction index		A	20°C	0.416667	1.03333	1.10833	0.616667	2.325	1.16667	1.41667	0.433333	0.85	1.16667	0.483333	0.9	0.709677	1.59677	2.35833	0.55	1.05	0.816667	1.25	0.616667	0.5	1.91667	0.858333	0.558333	1.43333	0.725	1.0625	1.2	0.275	0.383333	1.65833	0.75	0.841667	1.78333	0.541667	0.383333	2.25833	0.708333	0.572581	1.425	1.05	0.466667	0.883333
					B	20°C	0.516667	1.51613	0.516667	1.93333	1.3	0.833333	0.875	0.677419	1.79167	0.483333	1.25	0.983333	0.6	1.53333	1.51667	0.695312	0.508333	0.833333	1.54167	0.283333	1.20833	1.8	1.20833	0.666667	1.29167	1.54167	0.566667	1.07759	0.45	0.075	1.68333	0.1	1.41912	1.25833	1.19167	0.0833333	1.5	0.733333	0.325	1	1.3	0.316667	0.354839
					C	25.5°C	0.95	2.58333	1.16667	0.966667	2.3	2.26667	1.73333	1.18333	1.46774	1.71875	0.816667	1.5	0.941667	1.91667	2.60833	1.70833	1.70833	1.47581	2.69167	0.5	1.75	2.39167	1.38333	0.908333	1.225	0.941667	1.62903	0.954545	1.07031	0.616667	1.3	0.316667	2.06452	2.13793	1.71667	0.55	1.86667	0.483871	0.3	0.966667	1.66667	1.18333	0.975806
					D	25.5°C	0.85	2.15	1.36667	0.533333	2.23333	1.28333	1.62903	1.18333	1.08333	1.48387	0.183333	0.7	1.17742	0.933333	1.79032	1.16667	0.45	0.766667	2.21667	0.241667	0.466667	2.1	1.43333	0.85	0.683333	0.516129	0.983333	1.24194	0.9	0.633333	1.31667	0.53125	1.51515	1.83333	0.45	0.266667	1.23333	0.7	0.233333	1.4375	1.2	0.683333	0.53125
[truncated: 44 more columns]
