# Supplementary material for: Role of Pleiotropy in the Evolution of a Cryptic Developmental Variation in Caenorhabditis elegans
Source: PLoS Biol. 2012 Jan 3;10(1):e1001230. doi: 10.1371/journal.pbio.1001230 (PMC3250502; doi:10.1371/journal.pbio.1001230)
Supplement: Table S2 — Chromosome I genotype and vulval phenotype of the 20 lines that present a recombination in the QTL region and of the lines where the LSJ1 allele of nath-10 was introgressed into the N2 background. (XLS) [file pbio.1001230.s007.xls]

## Sheet: Recombinant lines
			Table S2. Chromosome I genotype and phenotype of the 20 lines that present a recombination in the QTL region and of the lines that present the LSJ1 allele of nath-10 introgressed into the N2 background.
																														JU2003 x N2	LSJ1 x JU605	JU2000 x N2	JU2002 x N2
										Hermaphrodite NIL13 x Male JU605										Hermaphrodite NIL11 x Male JU605														Initial cross
																JU2003					JU1961				JU1648					JU2047		JU2002	JU2041	let-23(+) strains
										JU1604	JU1605	JU1606	JU1607	JU1608	JU1609	JU1610	JU1611	JU1612	JU1613	JU1619	JU1620	JU1621	JU1622	JU1623	JU1624	JU1625	JU1626	JU1627	JU1628	JU2135	JU2000		JU2133	let-23(sy1) strains
N°	Chr.	SNP	Mutation	Gene	N2	AB1	LSJ1	Map(pb)	Map(cM)	mfIR1	mfIR2	mfIR3	mfIR4	mfIR5	mfIR6	mfIR7	mfIR8	mfIR9	mfIR10	mfIR11	mfIR12	mfIR13	mfIR14	mfIR15	mfIR16	mfIR17	mfIR18	mfIR19	mfIR20	mfIR27	mfIR23		mfIR24	Introgression
1	I	mfP17	3'UTR	C50F2.1	G	G	T	3895275	-1.94	-	-	-	-	-	-	-	-	-	-	-	-	-	-	-	-	-	-	-	-	-	LSJ1	LSJ1	N2
2	I	mfP11	Intergenic		G	A	G	4679574	-1.01	AB1	N2	AB1	N2	N2	AB1	AB1	N2	AB1	N2	-	-	-	-	-	-	-	-	-	-	N2	-	-	-
3	I	haw6646	Intron	C01F4.2	T	A	T	4855281	-0.7	AB1	N2	AB1	N2	N2	N2	AB1	N2	AB1	N2	-	-	-	-	-	-	-	-	-	-	N2	-	-	-
4	I	mfP19	Intergenic		T	T	-	4895809	-0.66	-	-	-	-	-	-	-	-	-	-	-	-	-	-	-	-	-	-	-	-	-	LSJ1	LSJ1	LSJ1
5	I	haw6686	Intergenic		G	A	G	4977433	-0.44	AB1	N2	N2	N2	N2	N2	AB1	N2	AB1	N2	N2	AB1	N2	AB1	AB1	N2	N2	AB1	N2	N2	N2	-	-	-
6	I	pas4051	Intron	lfe-2	G	A	G	5037441	-0.42	AB1	N2	N2	N2	N2	N2	AB1	N2	AB1	N2	N2	AB1	N2	AB1	AB1	N2	N2	AB1	N2	N2	AB1	-	-	-
7	I	pas4050	Intron	fncm-1	C	A	C	5190794	-0.29	N2	N2	N2	N2	N2	N2	AB1	N2	AB1	N2	N2	AB1	N2	AB1	AB1	N2	AB1	AB1	N2	N2	AB1	-	-	-
8	I	mfP14	Intergenic		-	TA	-	5298693	-0.17	-	-	-	-	-	-	AB1	-	-	N2	-	AB1	AB1	-	-	AB1	-	-	-	-	AB1	-	-	-
9	I	haw6786	Intergenic		T	A	T	5315650	-0.15	-	-	-	-	-	-	AB1	-	-	N2	-	AB1	AB1	-	-	AB1	-	-	-	-	AB1	-	-	-
10	I	haw6805	Coding	nath-10	T	C	C	5351199	-0.06	N2	N2	N2	N2	N2	N2	AB1	N2	AB1	N2	N2	AB1	AB1	AB1	AB1	AB1	AB1	AB1	N2	N2	AB1	LSJ1	LSJ1	LSJ1
11	I	mfP15	Intron	pqn-44	C	-	C	5376701	-0.03	-	-	-	-	-	-	N2	-	-	N2	-	AB1	AB1	-	-	AB1	-	-	-	-	N2	-	-	-
12	I	mfP16	Intron	F27C1.6	-	A	-	5425659	-0.01	-	-	-	-	-	-	N2	-	-	AB1	-	AB1	AB1	-	-	AB1	-	-	-	-	N2	-	-	-
13	I	haw6832	3'UTR	F27C1.10	G	C	G	5434075	0	N2	N2	N2	N2	N2	N2	N2	N2	AB1	AB1	N2	AB1	AB1	AB1	AB1	AB1	AB1	AB1	N2	N2	N2	-	-	-
14	I	haw7032	Intron	T22E7.1	A	C	A	5772521	0.45	N2	N2	N2	N2	N2	N2	N2	N2	AB1	AB1	N2	N2	AB1	N2	N2	AB1	AB1	AB1	AB1	N2	N2	-	-	-
15	I	haw7143	Coding	B0207.2	A	G	A	5956792	0.49	N2	AB1	N2	AB1	AB1	N2	N2	AB1	N2	AB1	AB1	N2	AB1	N2	N2	AB1	AB1	N2	AB1	AB1	N2	-	-	-
16	I	haw7269	Coding	gld-2	C	T	T	6377791	1.04	-	-	-	-	-	-	-	-	-	-	-	-	-	-	-	AB1	-	-	-	-	-	LSJ1	N2	N2
17	I	snp_ZC581[1]	Intergenic		A	C	A	6651083	1.28	N2	N2	N2	N2	N2	N2	N2	N2	N2	N2	AB1	N2	AB1	N2	N2	N2	AB1	N2	AB1	AB1	N2	-	-	-
18	I	mfP20	Intron	F21C3.6	CTGTAT	CTGTAT	-	7284291	1.87	-	-	-	-	-	-	-	-	-	-	-	-	-	-	-	-	-	-	-	-	-	LSJ1	-	N2
19	I	mfP21	279 bp deletion	F55H12.3	GAAAGGAGCCAACCAGATGAATGGATATGCTATAATACAGAAGGATTGATGACTAATCCTATAAATAACGCATGTATGCTGCCTGAAGCTCAAGATGCATTGTTTGTGAAACAGGATCCAACGGATGGTTATGTTTTTCCAACTGGATATATGGTTTGTTTATACTTAATTTTTTTTCAAATAATCATATATTTTTGTTCTTTGTATCTGCGCTATATATGTAGTTCAATATTTCAGATTCAAATGACATGCATGATATGCCCTTCATTAATCAAATACT	GAAAGGAGCCAACCAGATGAATGGATATGCTATAATACAGAAGGATTGATGACTAATCCTATAAATAACGCATGTATGCTGCCTGAAGCTCAAGATGCATTGTTTGTGAAACAGGATCCAACGGATGGTTATGTTTTTCCAACTGGATATATGGTTTGTTTATACTTAATTTTTTTTCAAATAATCATATATTTTTGTTCTTTGTATCTGCGCTATATATGTAGTTCAATATTTCAGATTCAAATGACATGCATGATATGCCCTTCATTAATCAAATACT	-	8881330	3.27	-	-	-	-	-	-	-	-	-	-	-	-	-	-	-	-	-	-	-	-	-	N2	-	N2
20	I	mfP18	Intron	hgo-1	CT	CT	AA	9053688	3.45	-	-	-	-	-	-	-	-	-	-	-	-	-	-	-	-	-	-	-	-	-	N2	-	N2
21	I	mfP12	Intron	ego-2	C	T	C	11403446	8.04	N2	N2	N2	N2	N2	N2	N2	N2	N2	N2	AB1	AB1	AB1	N2	AB1	N2	AB1	AB1	AB1	AB1	N2	-	-	-
22	I	UCE1-1612	Intron	F33H2.5	C	T	C	15010596	29.28	N2	N2	N2	N2	N2	N2	N2	N2	N2	N2	N2	N2	N2	N2	N2	N2	N2	N2	N2	N2	N2	-	-	-
								Replicate	Temp.
					Vulva induction index in let-23(sy1)			A	25.5°C	0.419355	0.366667	0.33871	0.483333	0.419355	0.714286	1.68939	0.476562	1.57258	0.625	0.616667	1.83065	1.51515	1.31944	0.985294	1.99167	1.57812	1.85833	0.794118	1.04688	-	-	-	-
								B	25.5°C	0.795455	0.794355	-	-	-	-	1.71875	-	1.80645	-	-	1.87791	-	1.62692	1.27333	1.71875	1.69853	-	0.75	0.779412	-	1.57	-	-
								C	25.5°C	-	-	-	-	-	-	-	-	-	-	-	-	-	-	-	1.97	-	-	-	-	2.16	-	-	2.31
								D	20°C	-	-	-	-	-	-	1.09	-	-	0.78	-	1.01	-	0.95	-	0.87	-	-	-	-	-	-	-	-
		Minimal QTL region (boundaries are excluded)
		All N2/AB1 polymorphisms existing in this genomic region are represented, whereas undetected AB1 SNPs might be present outside the QTL region.
		All N2/LSJ1 polymorphisms present between mfP17 and mfP18 are represented
