# Supplementary material for: Role of Pleiotropy in the Evolution of a Cryptic Developmental Variation in Caenorhabditis elegans
Source: PLoS Biol. 2012 Jan 3;10(1):e1001230. doi: 10.1371/journal.pbio.1001230 (PMC3250502; doi:10.1371/journal.pbio.1001230)
Supplement: Table S3 — Cell fate patterns of P3.p to P8.p cells in JU605, JU606, JU1620, and JU1624 strains grown at 25.5°C. The main difference among strains is not the penetrance, but the expressivity of induction defects (n = 30 for each strain). Letters indicate the orientation of the division of the Pn.pxx cells as follows: T, transverse (left-right); L, longitudinal (anteroposterior); U, undivided; S, fusion with the hypodermal syncytium cell hyp7, which is a non-vulval fate; ?, missing cell. Cells that are attached to the cuticle are underlined. The fate of Pn.p cells were scored from the number and position of Pn.pxx(x) nuclei. The 1° fate is colored in blue, 2° fate in red, 3° fate in yellow, 1°/2° intermediate fate in purple, 2°/3° in orange, and the fused non-vulval fate in gray. Wild-type patterns are highlighted with bold letters. (XLS) [file pbio.1001230.s008.xls]

## Sheet: SuppTable
Table S3. Cell fate patterns of P3.p to P8.p cells in JU605, JU606, JU1620 and JU1624 strains grown at 25.5°C.
	Strain	# of animals	Descendants of						Vulval index
			P3.p	P4.p	P5.p	P6.p	P7.p	P8.p
	JU605	1	S	3°	L L T U	T T T T	U T L L	3°	3
		1	S	3°	L L T U	T T T T	T L s	3°	2.5
		1	3°	s L U	L L s	L T T T	L U s	3°	2.5
		1	3°	3°	L L L U	T T T T	3°	3°	2
		1	S	3°	L L T U	T T s	s L L	3°	2
		1	3°	U U U s	3°	? T T T	3°	3°	1.75
		1	3°	3°	3°	T T T T	L L s	3°	1.5
		1	3°	3°	3°	L T T T	3°	3°	1
		1	3°	3°	s L s	s L T T	3°	3°	1
		1	3°	3°	3°	T T s	3°	3°	0.5
		1	S	3°	3°	3°	U L s	3°	0.5
		13	S	3°	3°	3°	3°	3°	0
		6	3°	3°	3°	3°	3°	3°	0
	JU606	1	3°	s s L	L T U T	T T T L	U T L L	3°	3.5
		1	S	? L L	L L T U	L L L L	T L L s	3°	3.25
		1	3°	s S s	L L T U	T T T T	U T L L	3°	3.25
		3	3°	3°	L L T U	T T T T	U T L L	3°	3
		1	S	3°	L L T U	T T T T	U T L L	3°	3
		1	S	s L L	L L T U	T T U T	L L s	3°	3
		1	S	3°	L L T L	L T T L	L L L s	3°	2.75
		1	3°	s s L T	T T T T	U T L L	3°	3°	2.5
		1	3°	S s L	L L T T	T T T T	3°	3°	2.5
		1	S	3°	s T U	T T T T	U T L L	3°	2.5
		1	3°	3°	L L T U	T T T T	U T s s	3°	2.5
		1	S	3°	s L L	T T T T	U T L L	3°	2.5
		1	3°	S s s	L L T T	T T T T	s s S	3°	2.5
		1	S	3°	? T L L	L T L T	3°	3°	2
		1	S	3°	T L L L	U T L L	3°	3°	2
		1	S	3°	T L L L	L L L T	3°	3°	2
		1	3°	3°	s U U	T T T L	L L s	3°	2
		1	S	3°	L L T T	s L T L	3°	3°	1.75
		1	S	3°	s L T U	T T T T	3°	3°	1.75
		1	S	3°	s s L L	T T T L	3°	3°	1.5
		1	S	S	3°	T T L T	T L s	3°	1.5
		1	3°	3°	s L T	T T T T	3°	3°	1.5
		1	3°	3°	3°	T T T T	3°	3°	1
		1	3°	3°	3°	T T T L	3°	3°	1
		1	3°	3°	3°	s s L L	3°	3°	0.5
		2	3°	3°	3°	3°	3°	3°	0
		1	S	3°	3°	3°	3°	3°	0
	JU1620	1	3°	3°	L L T U	T T T T	U T L L	3°	3
		1	S	L L T U	T T T T	U T L L	3°	3°	3
		1	3°	3°	L L T U	T T T T	? T L L	3°	2.75
		1	3°	3°	s L U	T T T T	U T L L	3°	2.5
		1	3°	3°	s L L	T T T T	U T L L	3°	2.5
		1	3°	3°	L L L U	L L T T	L L s s	3°	2.5
		1	3°	3°	L L T U	T T T T	L L s	3°	2.5
		1	3°	3°	L L L U	L L T T	T L s	3°	2.5
		1	S	3°	L L L U	L T T T	3°	3°	2
		1	3°	3°	L L T U	T T T T	U L s	3°	2
		1	3°	3°	L L s	L T T L	L L s	3°	2
		1	S	3°	s L L	L L T T	U L s	3°	2
		1	3°	3°	L L T U	T T T T	3°	3°	2
		1	S	3°	s U L	s s L T	L L L L	3°	2
		1	S	L L L L	3°	L L L L	3°	3°	2
		1	S	3°	L L L L	L U L s	3°	3°	1.75
		1	3°	3°	s L L	T T L L	3°	3°	1.5
		1	S	3°	s T L	L T L L	?	3°	1.5
		2	S	3°	3°	L L L L	3°	3°	1
		1	S	3°	L L U L	3°	3°	3°	1
		1	S	3°	3°	L L T T	3°	3°	1
		1	3°	3°	3°	L L s	3°	3°	0.5
		1	S	3°	3°	s L L	3°	3°	0.5
		1	3°	3°	3°	s L L	3°	3°	0.5
		2	S	3°	3°	3°	3°	3°	0
		3	3°	3°	3°	3°	3°	3°	0
	JU1624	5	S	3°	L L T U	T T T T	U T L L	3°	3
		1	3°	3°	L L T U	T T T T	U T L L	3°	3
		1	S	3°	s T U	T T T T	U T L L	3°	2.5
		1	S	s L U	L L T T	U T L L	3°	3°	2.5
		1	S	3°	L L T U	T T T T	L L s	3°	2.5
		1	S	S	L L L L	T T T T	L T s	3°	2.5
		1	S	s L L	L T T T	L L L T	3°	3°	2.5
		1	S	L U U L	s s T T	L L T T	3°	3°	2.5
		1	3°	3°	s L L	s s T T	U T s L	3°	2.25
		1	3°	L L T U	L L L s	s L L	3°	3°	2.25
		1	S	3°	s U L T	L L T T	U L s	3°	2.25
		1	S	L U L T	3°	L T T T	3°	3°	2
		1	3°	L L L L	s L T	s s L L	3°	3°	2
		2	3°	3°	3°	T T T T	3°	3°	1
		1	S	S	3°	T T T T	3°	3°	1
		1	S	3°	3°	T T T T	3°	3°	1
		1	3°	3°	3°	s T L	3°	3°	0.5
		1	3°	3°	s L L	3°	3°	3°	0.5
		2	S	3°	3°	3°	3°	3°	0
		5	3°	3°	3°	3°	3°	3°	0	Penetrance
% induced	JU605	30	0	0.0416667	0.158333	0.283333	0.116667	0	1.40385	0.966667
	JU606	30	0	0.0833333	0.65	0.875	0.383333	0	2.0463	0.866667
	JU1620	30	0	0.0666667	0.483333	0.725	0.258333	0	1.71154	0.966667
	JU1624	30	0	0.166667	0.466667	0.666667	0.308333	0	1.7875	0.8
